# Supplementary material for: Genome-wide differential DNA methylation analysis of MDA-MB-231 breast cancer cells treated with curcumin derivatives, ST08 and ST09
Source: BMC Genomics. 2022 Dec 6;23:807. doi: 10.1186/s12864-022-09041-2 (PMC9727864; doi:10.1186/s12864-022-09041-2)
Supplement: Supplementary file 2 — Additional file 2. List of genes up/down regulated and having hypo/hyper-methylated promoters post ST08 and ST09 treatment. [file 12864_2022_9041_MOESM2_ESM.xlsx]

## Sheet: Sheet1
List of genes downregulated and having hypermethylated promoters post ST08 treatment	List of genes upregulated and having hypomethylated promoters post ST08 treatment	List of genes downregulated and having hypermethylated promoters post ST09 treatment	List of genes upregulated and having hypomethylated promoters post ST09 treatment
CFI	CACNA1A	ACOXL	ABCC9
LAMA3	HNF4A	ADORA2A	ABRAXAS2
IL1B	ALDH3B2	APBB1IP	AGR2
CYP24A1	BLVRB	APLN	AHCTF1
NR3C2	PGR	AQP5	AIM2
PON3	RPL8	BCAM	ALMS1
GPNMB	RPL37	CCDC158	ANK3
FAM149A	RPL39	CEACAM1	ANKDD1B
UACA	RPLP1	CELF2	ATL1
DSP	DUSP13	CFP	ATM
CARD16	RPS15A	CH25H	ATXN3
CELF2	NHP2	CHRM2	BBS7
SPINT1	SULT1A1	COLGALT2	BCAN
CDKL5	DGKG	CSMD3	BEST1
SIRPA	SERPINA3	CWH43	BRCA1
TENM3	JAKMIP3	CYTH3	BRIX1
TRMT9B	MMP2	DENND2A	BSCL2
ACVR1C	CBLC	F2RL1	CAMKK1
LCA5	SYK	FAM189A2	CARD14
FAM189A2	CMKLR1	FAT3	CCDC91
TMPRSS2	SLCO2B1	FJX1	CCNE2
ICA1	NUP210L	GIPC2	CHD9
CCDC68	BTNL8	GJB3	CIR1
ARHGAP40	SULF2	GRIK4	CKAP2
PLB1	PPP1R16B	GSN	COX7C
NEXN	SLC30A8	IFITM1	CUL2
NEO1	EGF	IFT46	CUL5
LOX	DAAM2	IL1B	DMXL2
PTP4A2	FXYD6-FXYD2	ITGB2	DNAJC2
PDE4D	SELPLG	KCTD14	DNM1
CPD	CDH13	KISS1	DPH3
KLRC4-KLRK1	PHACTR1	LGR6	DSCAM
SLC35F4	GNG2	LRRC20	DYNLT3
CA12	F2RL2	LTBP1	EEF1G
ENTPD3	PRELID1	MDGA2	EGF
HNRNPH1	DOC2A	MEST	EIF3E
CHD1	ADA2	MGLL	ERBIN
PTK7	HHLA2	NAPEPLD	EREG
ZNF518A	TLK2	NGFR	ESCO2
GRAMD1B	DAPK1	PAQR8	EXOC5
CRISPLD1	GDF9	PCSK9	F2RL2
GLIPR2	SLC22A17	PGF	FAM13C
SEL1L3	CHN2	POTEE	FAM76B
CCL28	BEND5	PPL	FOSB
MYO1D	SPARC	PRSS12	FRMPD4
COLGALT2	THY1	PSME1	GCKR
PPFIA4	FTH1	PTK7	GLMN
FN1	S100A8	RAB37	GMFB
TXNIP	CLEC11A	RHOJ	GREB1
MEGF6	TG	ROR1	HECW1
LY75	HIST1H2BC	RPS6KA2	HIST1H4H
ST6GAL1	GPR65	SCN5A	HSP90AA1
VSNL1	AKAP6	SLCO4A1	HSPD1
PRSS12	GNA14	SNRPN	HSPE1-MOB4
CTSF	COX6A1	SOCS2	IFI44L
HOXB7	COX6C	SPOCD1	IGF2BP3
PPIG	KCNB1	SRPX	IL6ST
GDF15	ATP2A3	STMN3	IQGAP2
TFPI	CACNG2	SYN2	JAKMIP3
MCAM	NCOA2	SYN3	KCNJ6
CCDC28A	FTCD	SYT2	KIAA0319
INSIG2	ADAMTS1	TLN2	KIAA1143
LMBRD1	PTPRT	TMC8	KRR1
APBB1IP	ATP5ME	TMEM129	KYNU
ASPH	UBE2S	TMPRSS2	LGALS8
RIMKLB	GRHL3	TNS1	LNX1
ARRDC3	FKBP10	VIPR1	LRMP
GALNT12	ABCC11		LYRM7
NUP210	SYNE1		MKX
HMGN5	CDH26		MLH3
ADAMTS14	DDX53		MPZ
CCBE1	BCAN		MX1
DNMT3A	DEGS2		MYH14
			MYO15B
			NBN
			NCKAP1
			NECAB2
			NEDD1
			NEK2
			NID2
			NRCAM
			NUP210L
			ODF2L
			OLFM1
			OTUD6B
			P2RY6
			PCSK1N
			PDE4D
			PHF3
			PLEKHG4B
			PPIL4
			PSMD4
			PTPN11
			RABGAP1L
			RAD54B
			RBBP8
			RPL18A
			RPLP1
			RPS6KA5
			RUNDC3B
			SASS6
			SAT1
			SCAPER
			SCOC
			SEL1L3
			SENP6
			SETD7
			SETX
			SLC22A23
			SLC39A10
			SLCO2B1
			SLCO5A1
			SNX16
			SPATA17
			SPOPL
			SPP1
			STXBP3
			SUCO
			TAOK1
			TFAM
			TMC1
			TMEM40
			TMEM91
			TMX3
			TNPO1
			TOP2A
			TOP2B
			TOPORS
			TPM3
			TRIM16
			TRIM2
			TRIQK
			TRMT10A
			TTC21B
			TULP2
			UBA6
			UBE2V2
			UNKL
			USP1
			USP53
			VPS50
			WBP4
			ZDHHC17
			ZDHHC20
			ZFP30
			ZHX1
			ZMAT4
			ZNF354C
			ZNF37A
			ZNF432
			ZNF451
			ZNF790
			ZNF829
